# Supplementary material for: Flavonoid Derivatives as Potential Cholinesterase Inhibitors in Scopolamine-Induced Amnesic Mice: An In Vitro, In Vivo and Integrated Computational Approach
Source: Brain Sci. 2022 Jun 2;12(6):731. doi: 10.3390/brainsci12060731 (PMC9221371; doi:10.3390/brainsci12060731)
Supplement: Supplementary file 1 [file brainsci-12-00731-s001.zip]

Archive with 1 entries (1 files):
- brainsci-1720927-supplementary.pdf
